# Supplementary material for: Analysis of Opioid-Related Adverse Events in Japan Using FAERS Database
Source: Pharmaceuticals (Basel). 2023 Nov 1;16(11):1541. doi: 10.3390/ph16111541 (PMC10675800; doi:10.3390/ph16111541)
Supplement: Supplementary file 1 [file pharmaceuticals-16-01541-s001.zip]

Archive with 1 entries (1 files):
- pharmaceuticals-2611887-supplementary.xlsx
