# Supplementary material for: Analysis of Opioid-Related Adverse Events in Japan Using FAERS Database
Source: Pharmaceuticals (Basel). 2023 Nov 1;16(11):1541. doi: 10.3390/ph16111541 (PMC10675800; doi:10.3390/ph16111541)
Supplement: Supplementary file 1 [file pharmaceuticals-16-01541-s001.zip › pharmaceuticals-2611887-supplementary.xlsx]

## Sheet: Sheet1
Adverse event	Number of reports	Average lnROR	ROR	Codeine	Codeine95%CI	Dihydrocodeine	Dihydrocodeine95%CI	Fentanyl	Fentanyl95%CI	Hydromorphone	Hydromorphone95%CI	Loperamide	Loperamide95%CI	Methadone	Methadone95%CI	Morphine	Morphine95%CI	Oxycodone	Oxycodone95%CI	Pethidine	Pethidine95%CI	Remifentanil	Remifentanil95%CI	Tapentadol	Tapentadol95%CI
PAIN	1391676	0.035	1.03562	1.16183	(1.12-1.20)	0.852144	(0.74-0.97)	1.73325	(1.73-1.78)	1.69893	(1.65-1.76)	0.704688	(0.67-0.73)	1.10517	(1.05-1.16)	1.36343	(1.36-1.40)	1.61607	(1.59-1.65)	1.46228	(1.35-1.57)	0.225373	(0.15-0.33)	0.895834	(0.82-0.98)
DEATH	1319299	0.485	1.62418	0.606531	(0.58-0.64)	0.402524	(0.33-0.49)	4.75882	(4.69-4.84)	6.68589	(6.56-6.79)	0.786628	(0.74-0.83)	2.2034	(2.11-2.28)	4.09596	(4.02-4.16)	2.66446	(2.62-2.70)	0.458406	(0.40-0.53)	0.116484	(0.07-0.02)	26.8429	(26.35-27.45)
VOMITING	1245241	0.163	1.17704	1.30996	(1.27-1.36)	1.32313	(1.19-1.48)	1.19722	(1.16-1.24)	1.28403	(1.24-1.34)	1.63232	(1.57-1.69)	1.06184	(1.00-1.12)	1.41907	(1.38-1.46)	1.28403	(1.26-1.31)	1.55271	(1.43-1.67)	0.657047	(0.52-0.84)	0.690734	(0.62-0.77)
HYPOTENSION	650888	0.115	1.12187	0.980199	(0.93-1.04)	1.06184	(0.90-1.26)	1.34986	(1.30-1.41)	0.951229	(0.90-1.01)	1.16183	(1.09-1.23)	0.771052	(0.70-0.85)	1.32313	(1.27-1.37)	0.826959	(0.80-0.86)	1.15027	(1.02-1.31)	5.52896	(4.94-6.24)	0.423162	(0.35-0.51)
CONSTIPATION	607289	0.061	1.0629	1.1275	(1.08-1.19)	1.07251	(0.90-1.28)	1.15027	(1.10-1.20)	1.33643	(1.27-1.41)	1.78604	(1.70-1.88)	1.04081	(0.96-1.13)	1.46228	(1.41-1.52)	1.56831	(1.53-1.62)	0.763379	(0.65-0.90)	0.336216	(0.21-0.54)	0.951229	(0.84-1.08)
DRUG INTERACTION	570134	0.286	1.33109	1.33643	(1.27-1.41)	2.03399	(1.78-2.32)	1.46228	(1.40-1.52)	0.571209	(0.52-0.62)	0.83527	(0.77-0.90)	2.55998	(2.41-2.69)	1.10517	(1.06-1.16)	0.740818	(0.71-0.77)	0.895834	(0.77-1.05)	4.66459	(4.06-5.33)	1.40495	(1.26-1.57)
SOMNOLENCE	538091	0.371	1.44918	1.44773	(1.38-1.52)	1.80399	(1.56-2.09)	1.78604	(1.71-1.85)	1.44773	(1.37-1.53)	1.23368	(1.15-1.31)	2.24791	(2.11-2.38)	1.84043	(1.77-1.90)	1.47698	(1.44-1.52)	0.794534	(0.67-0.94)	0.951229	(0.70-1.29)	1.53726	(1.38-1.1)
CONFUSIONAL STATE	511926	0.291	1.33776	1.46228	(1.40-1.54)	2.09594	(1.82-2.40)	1.34986	(1.29-1.41)	1.15027	(1.08-1.22)	1.01005	(0.94-1.09)	1.50682	(1.39-1.62)	1.71601	(1.65-1.77)	1.29693	(1.25-1.34)	1.0202	(0.88-1.18)	1	(0.74-1.36)	1.50682	(1.34-1.68)
TOXICITY TO VARIOUS AGENTS	448332	1.651	5.21219	3.38719	(3.26-3.50)	3.6693	(3.28-4.09)	10.6974	(10.53-10.90)	14.0132	(13.78-14.35)	1.03045	(0.95-1.11)	10.1757	(9.90-10.55)	8.93521	(8.75-9.06)	6.04965	(5.97-6.17)	0.860708	(0.72-1.03)	1.36343	(1.03-1.81)	62.1779	(60.73-63.49)
DRUG HYPERSENSITIVITY	440763	0.53	1.69893	7.02869	(6.83-7.19)	0.501576	(0.37-0.68)	1.09417	(1.04-1.15)	2.2034	(2.11-2.32)	0.506617	(0.45-0.57)	0.802519	(0.72-0.90)	6.68589	(6.54-6.81)	1.56831	(1.52-1.62)	20.0855	(19.33-20.89)	0.683861	(0.46-1.02)	0.677057	(0.57-0.81)
OVERDOSE	383578	1.357	3.88452	1.75067	(1.66-1.85)	1.95424	(1.65-2.30)	7.92482	(7.72-8.06)	10.9135	(10.70-11.23)	1.52196	(1.43-1.64)	5.47395	(5.21-5.70)	6.61937	(6.50-6.79)	4.80665	(4.71-4.89)	0.970446	(0.82-1.16)	0.951229	(0.66-1.37)	41.6791	(40.67-42.95)
LOSS OF CONSCIOUSNESS	366752	0.209	1.23244	1.1853	(1.11-1.27)	1.43333	(1.18-1.75)	1.36343	(1.29-1.43)	1.01005	(0.94-1.10)	0.88692	(0.81-0.97)	1.71601	(1.58-1.86)	1.23368	(1.18-1.30)	1.20925	(1.16-1.25)	1.2586	(1.08-1.48)	1.40495	(1.03-1.90)	1.05127	(0.90-1.23)
HYPERHIDROSIS	350840	0.339	1.40354	1.33643	(1.25-1.42)	2.09594	(1.77-2.46)	2.38691	(2.30-2.49)	1.40495	(1.31-1.50)	0.763379	(0.69-0.84)	1.73325	(1.60-1.89)	1.30996	(1.25-1.38)	1.55271	(1.50-1.61)	1.27125	(1.09-1.50)	0.970446	(0.67-1.41)	1.33643	(1.16-1.54)
RESPIRATORY FAILURE	276741	0.142	1.15258	0.895834	(0.82-0.98)	1.63232	(1.32-2.01)	1.47698	(1.39-1.56)	1.15027	(1.05-1.25)	1.10517	(1.01-1.22)	1.36343	(1.23-1.52)	1.56831	(1.50-1.66)	0.923116	(0.88-0.97)	1.08329	(0.89-1.32)	2.38691	(1.83-3.14)	0.336216	(0.24-0.46)
CARDIAC ARREST	263643	0.611	1.84227	1.23368	(1.14-1.33)	0.818731	(0.60-1.11)	2.55998	(2.45-2.67)	1.10517	(1.01-1.20)	1.30996	(1.20-1.44)	6.95875	(6.60-7.28)	2.03399	(1.95-2.14)	1.84043	(1.77-1.90)	1.40495	(1.18-1.68)	11.473	(10.08-13.01)	0.532592	(0.41-0.69)
TACHYCARDIA	256046	0.358	1.43047	1.1853	(1.09-1.28)	1.32313	(1.04-1.69)	1.39097	(1.31-1.48)	1.05127	(0.96-1.15)	1.50682	(1.39-1.65)	1.15027	(1.02-1.30)	1.27125	(1.20-1.35)	0.843665	(0.80-0.89)	1.53726	(1.29-1.89)	6.95875	(5.90-8.21)	1.11628	(0.93-1.34)
MALIGNANT NEOPLASM PROGRESSION	221264	0.154	1.16649	1.04081	(0.95-1.14)	1.32313	(1.02-1.72)	2.33965	(2.21-2.45)	1.80399	(1.67-1.95)	1.89648	(1.75-2.06)	0.951229	(0.83-1.10)	2.4109	(2.29-2.52)	1.95424	(1.89-2.04)	0.690734	(0.52-0.91)	0.139457	(0.04-0.48)	1.13883	(0.94-1.39)
COMPLETED SUICIDE	212432	0.503	1.65367	2.69123	(2.54-2.85)	2.05443	(1.65-2.54)	1.68203	(1.58-1.78)	1.78604	(1.65-1.92)	0.367879	(0.30-0.45)	9.58309	(9.13-10.02)	2.82922	(2.72-2.97)	4.09596	(3.97-4.20)	1.16183	(0.94-1.45)	0.203926	(0.07-0.58)	1.58407	(1.34-1.88)
AGITATION	205609	0.393	1.48142	1.37713	(1.27-1.50)	2.38691	(1.96-2.93)	1.53726	(1.45-1.65)	1.0202	(0.92-1.13)	0.852144	(0.75-0.97)	1.95424	(1.77-2.17)	1.56831	(1.47-1.66)	1.1853	(1.13-1.25)	1.55271	(1.28-1.88)	1.95424	(1.37-2.76)	1.53726	(1.29-1.83)
BLOOD PRESSURE DECREASED	203294	0.038	1.03873	0.843665	(0.76-0.93)	0.932394	(0.67-1.29)	1.27125	(1.99-1.37)	0.878095	(0.78-0.98)	0.786628	(0.69-0.90)	0.582748	(0.48-0.70)	1.06184	(0.99-1.41)	0.718924	(0.67-0.77)	1.29693	(1.05-1.60)	9.02501	(7.66-10.61)	0.423162	(0.30-0.59)
HALLUCINATION	191123	0.305	1.35663	1.76827	(1.64-1.91)	2.29332	(1.86-2.85)	1.34986	(1.26-1.45)	1.34986	(1.22-1.48)	0.818731	(0.71-0.94)	1.30996	(1.14-1.49)	1.89648	(1.80-2.01)	1.28403	(1.21-1.35)	1.82212	(1.51-2.18)	0.357007	(0.15-0.82)	2.33965	(2.01-2.70)
BRADYCARDIA	183547	0.091	1.09527	1.07251	(0.97-1.18)	1	(0.72-1.40)	1.91554	(1.80-2.04)	0.543351	(0.47-0.63)	1.04081	(0.92-1.17)	0.843665	(0.72-1.00)	1.20925	(1.13-1.30)	0.600496	(0.55-0.65)	1.11628	(0.88-1.42)	12.3049	(10.66-14.30)	0.278037	(0.18-0.43)
LETHARGY	167887	0.217	1.24234	1.59999	(1.47-1.74)	2.55998	(2.06-3.17)	1.41907	(1.31-1.53)	1.43333	(1.30-1.58)	1.63232	(1.47-1.80)	1.87761	(1.67-2.10)	1.78604	(1.69-1.91)	1.37713	(1.31-1.46)	1	(0.77-1.30)	0.256661	(0.09-0.73)	0.677057	(0.50-0.90)
PULMONARY OEDEMA	161426	0.345	1.41199	1.37713	(1.25-1.51)	1.78604	(1.37-2.33)	1.71601	(1.60-1.83)	0.99005	(0.88-1.12)	1.15027	(1.01-1.30)	2.53451	(2.28-2.80)	1.73325	(1.63-1.85)	0.970446	(0.91-1.03)	1.24608	(0.98-1.59)	3.49034	(2.61-4.68)	0.501576	(0.36-0.71)
DRUG ABUSE	159461	1.734	5.66326	5.7546	(5.49-6.02)	1.1853	(0.86-1.65)	12.4286	(12.05-12.72)	8.16617	(7.84-8.53)	3.81904	(3.56-4.08)	22.874	(22.14-23.76)	9.39333	(9.15-9.69)	9.77668	(9.59-10.01)	1.61607	(1.30-2.00)	0.895834	(0.50-1.59)	24.0468	(22.81-25.30)
INTENTIONAL PRODUCT MISUSE	157643	0.487	1.62743	1.23368	(1.12-1.36)	1.13883	(0.81-1.59)	2.29332	(2.16-2.44)	1.85893	(1.70-2.03)	1.95424	(1.78-2.16)	2.80107	(2.53-3.08)	1.69893	(1.59-1.81)	1.64872	(1.56-1.73)	0.537944	(0.37-0.78)	0.748264	(0.39-1.41)	5.87085	(5.29-6.49)
OXYGEN SATURATION DECREASED	148131	0.296	1.34447	1.09417	(0.99-1.22)	1.10517	(0.78-1.57)	2.05443	(1.91-2.18)	1.53726	(1.39-1.70)	0.913931	(0.79-1.05)	1.06184	(0.90-1.25)	1.87761	(1.76-2.00)	0.970446	(0.91-1.04)	1.58407	(1.27-1.99)	7.02869	(5.66-8.70)	0.343009	(0.22-0.53)
CARDIO-RESPIRATORY ARREST	143679	0.659	1.93286	1.43333	(1.30-1.58)	0.704688	(0.45-1.10)	3.32012	(3.16-3.52)	1.43333	(1.29-1.59)	0.778801	(0.67-0.92)	8.84631	(8.39-9.42)	2.80107	(2.65-2.95)	2.66446	(2.56-2.78)	1.59999	(1.27-2.00)	4.80665	(3.69-6.25)	0.733447	(0.54-0.99)
COMA	140276	0.601	1.82394	1.59999	(1.45-1.75)	1.1275	(0.79-1.61)	2.09594	(1.96-2.25)	1.89648	(1.73-2.08)	2.13828	(1.94-2.36)	4.34924	(3.98-4.71)	2.53451	(2.40-2.69)	1.50682	(1.43-1.60)	1.32313	(1.13-1.71)	3.38719	(2.48-4.67)	0.650509	(0.47-0.90)
DISORIENTATION	134132	0.345	1.41199	1.32313	(1.20-1.47)	1.37713	(0.99-1.91)	1.41907	(1.31-1.55)	1.1853	(1.05-1.33)	0.878095	(0.75-1.03)	1.58407	(1.13-1.82)	1.52196	(1.42-1.65)	1.16183	(1.09-1.24)	1.55271	(1.22-1.97)	2.2705	(1.52-3.36)	1.68203	(1.37-2.07)
FOETAL EXPOSURE DURING PREGNANCY	133608	0.209	1.23244	0.763379	(0.67-0.87)	1.84043	(1.39-2.46)	1.07251	(0.97-1.18)	1.06184	(0.94-1.21)	0.173774	(0.12-0.25)	9.11572	(8.56-9.64)	0.860708	(0.78-0.95)	0.477114	(0.43-0.53)	1.39097	(1.08-1.79)	15.0293	(12.80-17.50)	0.458406	(0.31-0.68)
HYPOXIA	132851	0.354	1.42476	1.13883	(1.02-1.27)	0.878095	(0.58-1.33)	1.76827	(1.77-1.91)	1.61607	(1.45-1.79)	1.43333	(1.26-1.61)	1.53726	(1.34-1.78)	1.85893	(1.74-2.00)	1.29693	(1.21-1.37)	1.76827	(1.42-2.22)	6.68589	(5.31-8.45)	0.272532	(0.16-0.45)
DRUG WITHDRAWAL SYNDROME	124592	1.013	2.75385	1.34986	(1.22-1.51)	1.93479	(1.46-2.59)	5.87085	(5.61-6.12)	4.57223	(4.28-4.87)	0.904837	(0.77-1.06)	6.17186	(5.74-6.67)	3.78104	(3.60-3.98)	5.64065	(5.47-5.82)	2.33965	(1.91-2.86)	0.748264	(0.36-1.52)	4.71147	(4.16-5.37)
DEPRESSED LEVEL OF CONSCIOUSNESS	122498	0.693	1.99971	1.82212	(1.66-1.99)	2.53451	(1.96-3.26)	2.66446	(2.49-2.83)	1.30996	(1.17-1.48)	1.10517	(0.96-1.28)	3.22199	(2.89-3.56)	2.58571	(2.42-2.73)	1.39097	(1.31-1.48)	1.66529	(1.31-2.13)	4.09596	(3.01-5.58)	1.44773	(1.15-1.83)
DYSKINESIA	116335	0.176	1.19244	1.10517	(0.98-1.25)	1.85893	(1.37-2.51)	1.2586	(1.14-1.38)	0.802519	(0.68-0.94)	0.677057	(0.56-0.82)	1.20925	(1.02-1.44)	1.2214	(1.12-1.34)	0.895834	(0.83-0.97)	1.04081	(0.76-1.43)	4.2207	(3.08-5.76)	0.843665	(0.62-1.15)
LIVER FUNCTION TEST ABNORMAL	114153	0.046	1.04707	2.2034	(2.02-2.40)	2.38691	(1.82-3.14)	0.594521	(0.52-0.68)	0.980199	(0.85-1.13)	1.46228	(1.29-1.67)	0.843665	(0.68-1.04)	1.17351	(1.07-1.28)	0.83527	(0.77-0.90)	1.2586	(0.94-1.67)	1.56831	(0.94-2.63)	0.229925	(0.12-0.42)
MENTAL STATUS CHANGES	113590	0.161	1.17468	0.650509	(0.56-0.77)	0.251579	(0.11-0.58)	1.58407	(1.45-1.72)	2.33965	(2.13-2.57)	1.2214	(1.06-1.41)	2.80107	(2.49-3.14)	2.53451	(2.37-2.69)	1.99372	(1.88-2.10)	1.75067	(1.37-2.23)	0.382893	(0.13-1.09)	0.843665	(0.62-1.16)
INTENTIONAL OVERDOSE	112617	0.286	1.33109	2.71828	(2.52-2.95)	3.25437	(2.58-4.12)	0.726149	(0.64-0.82)	0.57695	(0.48-0.70)	3.32012	(3.04-3.62)	3.25437	(2.92-3.62)	1.15027	(1.05-1.26)	1.46228	(1.37-1.56)	0.506617	(0.32-0.80)	0.275271	(0.08-0.95)	2.48432	(2.07-3.00)
ANAPHYLACTIC REACTION	111092	0.471	1.60159	1.95424	(1.79-2.15)	2.77319	(2.16-3.59)	3.03436	(2.85-3.24)	1.49182	(1.33-1.68)	0.843665	(0.71-1.00)	0.371577	(0.27-0.51)	1.49182	(1.37-1.62)	0.537944	(0.49-0.60)	2.6117	(2.14-3.21)	26.0495	(22.88-29.72)	0.414783	(0.26-0.65)
MEDICATION ERROR	108377	0.48	1.61607	1.15027	(1.02-1.30)	1.41907	(0.99-2.03)	2.36316	(2.21-2.55)	1.36343	(1.21-1.55)	0.625002	(0.51-0.77)	1.91554	(1.67-2.22)	1.80399	(1.68-1.95)	1.32313	(1.24-1.42)	2.09594	(1.66-2.63)	0.970446	(0.50-1.90)	6.29654	(5.59-7.09)
DELIRIUM	106617	0.854	2.34902	1.55271	(1.40-1.73)	1.58407	(1.12-2.23)	2.80107	(2.63-3.00)	2.31637	(2.09-2.54)	1.06184	(0.91-1.25)	4.1787	(3.80-4.62)	2.85765	(2.69-3.04)	2.2705	(2.15-2.38)	1.84043	(1.43-2.35)	3.56085	(2.49-5.06)	4.01485	(3.46-4.67)
URINARY RETENTION	106456	0.085	1.08872	1.33643	(1.19-1.50)	1	(0.65-1.54)	1.44773	(1.31-1.58)	1.17351	(1.02-1.34)	1.23368	(1.07-1.43)	1.20925	(1.01-1.45)	1.63232	(1.51-1.77)	1.24608	(1.16-1.33)	1.13883	(0.84-1.56)	0.173774	(0.04-0.86)	1.85893	(1.49-2.32)
EXPOSURE DURING PREGNANCY	105584	0.237	1.26744	0.895834	(0.78-1.03)	1.01005	(0.65-1.56)	1.30996	(1.19-1.45)	1.0202	(0.88-1.18)	0.357007	(0.27-0.47)	2.88637	(2.56-3.24)	1.19722	(1.09-1.32)	0.554327	(0.50-0.62)	1.15027	(0.84-1.57)	4.85496	(3.60-6.62)	2.91538	(2.45-3.48)
RESTLESSNESS	102856	0.263	1.30083	0.970446	(0.85-1.12)	1.69893	(1.21-2.38)	1.44773	(1.31-1.59)	0.99005	(0.85-1.15)	0.771052	(0.64-0.93)	1.78604	(1.53-2.07)	1.1275	(1.02-1.24)	1	(0.93-1.08)	1.20925	(0.89-1.65)	2.33965	(1.51-3.66)	1.75067	(1.39-2.21)
ELECTROCARDIOGRAM QT PROLONGED	100522	0.242	1.27379	1.03045	(0.90-1.18)	1.99372	(1.45-2.73)	0.843665	(0.74-0.95)	0.522046	(0.42-0.64)	3.63279	(3.31-3.95)	7.84597	(7.29-8.46)	1.05127	(0.94-1.16)	0.657047	(0.60-0.73)	0.718924	(0.48-1.08)	3.15819	(2.13-4.64)	0.360595	(0.21-0.60)
HEPATIC FAILURE	100434	0.079	1.0822	1.1853	(1.05-1.34)	1.89648	(1.37-2.61)	1.20925	(1.09-1.34)	0.852144	(0.72-1.00)	1.17351	(1.01-1.37)	1.34986	(1.13-1.61)	1.1853	(1.08-1.31)	0.869358	(0.80-0.95)	0.810584	(0.55-1.19)	1.78604	(1.07-2.99)	0.431711	(0.27-0.69)
WRONG TECHNIQUE IN DRUG USAGE PROCESS	100201	0.198	1.21896	0.472367	(0.39-0.58)	0.336216	(0.16-0.73)	13.0658	(12.68-13.55)	1.16183	(1.01-1.34)	1.19722	(1.03-1.40)	1.39097	(1.17-1.65)	1.05127	(0.95-1.16)	2.2034	(2.08-2.32)	0.690734	(0.46-1.04)	0.923116	(0.45-1.89)	1.47698	(1.15-1.91)
